# Supplementary material for: MdPP2C24/37, Protein Phosphatase Type 2Cs from Apple, Interact with MdPYL2/12 to Negatively Regulate ABA Signaling in Transgenic Arabidopsis
Source: Int J Mol Sci. 2022 Nov 19;23(22):14375. doi: 10.3390/ijms232214375 (PMC9696740; doi:10.3390/ijms232214375)
Supplement: Supplementary file 1 [file ijms-23-14375-s001.zip]

Archive with 1 entries (1 files):
- ijms-1988420-supplementary.pdf
